# Supplementary material for: Morphogenesis of moss leaf-like organs through variations in deeply shared developmental principles
Source: Sci Adv. 2026 Apr 15;12(16):eaee6959. doi: 10.1126/sciadv.aee6959 (PMC13082339; doi:10.1126/sciadv.aee6959)
Supplement: Supplementary file 2 — Movies S1 to S15 [file sciadv.aee6959_movies_s1_to_s15.zip]

Archive with 15 entries (15 files):
- aee6959_movie_s1.mov
- aee6959_movie_s2.mov
- aee6959_movie_s3.mov
- aee6959_movie_s4.mov
- aee6959_movie_s5.mov
- aee6959_movie_s6.mov
- aee6959_movie_s7.mov
- aee6959_movie_s8.mov
- aee6959_movie_s9.mov
- aee6959_movie_s10.mov
- aee6959_movie_s11.mov
- aee6959_movie_s12.mov
- aee6959_movie_s13.mov
- aee6959_movie_s14.mov
- aee6959_movie_s15.mov
