# Supplementary material for: Morphogenesis of moss leaf-like organs through variations in deeply shared developmental principles
Source: Sci Adv. 2026 Apr 15;12(16):eaee6959. doi: 10.1126/sciadv.aee6959 (PMC13082339; doi:10.1126/sciadv.aee6959)
Supplement: Supplementary file 3 — Table S1 [file sciadv.aee6959_table_s1.zip]

Archive with 1 entries (1 files):
- aee6959_table_s1.xlsx
