# Supplementary material for: Morphogenesis of moss leaf-like organs through variations in deeply shared developmental principles
Source: Sci Adv. 2026 Apr 15;12(16):eaee6959. doi: 10.1126/sciadv.aee6959 (PMC13082339; doi:10.1126/sciadv.aee6959)
Supplement: Supplementary file 3 — Table S1 [file sciadv.aee6959_table_s1.zip › aee6959_table_s1.xlsx]

## Sheet: Sheet1
Model Parameters
Parameter1	Unit	WT Upper Phyllid	pina pinb (intermediate)	pina pinb	pina pinb+NAA	WT Basal Phyllid
Corresponding Fig. & Movie		Fig.1M; Moive S3	fig.S3; Moive S5	Fig.2Q; Moive S7	Fig.3A; Moive S8	Fig.4O; Moive S15
Times		1.0 1.1 3.0 3.1	1.0 1.1 2.5 2.6	1.0 1.1 2.5 2.6	1.0 1.1 1.5 1.6	1.0 1.1 1.5 1.6
End time		4	4	4	2.7	2.2
Basal Zone	cells	4 5 8 9 0	4 5 7 8 0	4 5 7 8 0	4 5 8 9 0	4 5 8 9 0
Basal kPar Prox		1.0 1.0 1.5 1.5 1.5	1.0 1.0 1.5 1.5 1.5	1.0 1.0 1.9 1.9 1.9	1.0 1.0 2.5 2.5 2.5	1.0 1.0 1.5 1.5 1.5
Basal kPar Dist		1.0 1.0 1.5 1.5 1.5	1.0 1.0 1.5 1.5 1.5	1.0 1.0 1.9 1.9 1.9	1.0 1.0 2.5 2.5 2.5	1.0 1.0 1.5 1.5 1.5
Basal kPer Prox		0.7 0.7 0.7 0.7 0.7	0.7 0.7 0.7 0.7 0.7	0.7 0.7 0.7 0.7 0.7	0.7 0.7 0.7 0.7 0.7	0.7 0.7 0.7 0.7 0.7
Basal kPer Dist		0.7 0.7 1.8 1.4 1.2	0.7 0.7 1.8 1.4 1.2	0.7 0.7 1.8 1.4 1.2	0.7 0.7 1.8 1.4 1.2	0.7 0.7 1.8 1.4 1.2
Cell division		Polarity	Polarity	Polarity	Polarity	Polarity
Division bias		1.2	1.2	1.2	1.2	1.2
Cell Max Area	μm2	225	225	225	225	225
Diff time		0.5 0.1	0.5 0.1	0.5 0.1	0.5 0.1	0.5 0.1
Diff kPar		2.0 2.0 2.0 2.0 2.0	2.0 2.0 2.0 2.0 2.0	2.1 2.1 2.1 2.1 2.1	3.0 3.0 3.0 3.0 3.0	2.0 2.0 2.0 2.0 2.0
Diff kPer		0.3 0.3 0.3 0.3 0.3	0.3 0.3 0.3 0.3 0.3	0.3 0.3 0.3 0.3 0.3	0.3 0.3 0.3 0.3 0.3	0.3 0.3 0.3 0.3 0.3
Attach kPar		0.1 0.1 0.1 0.1 0.1	0.1 0.1 0.1 0.1 0.1	0.1 0.1 0.1 0.1 0.1	0.1 0.1 0.1 0.1 0.1	0.1 0.1 0.1 0.1 0.1
Attach kPer		0.7 0.2 0.2 0.2 0.2	0.7 0.2 0.2 0.2 0.2	0.7 0.2 0.2 0.2 0.2	0.7 0.2 0.2 0.2 0.2	0.7 0.2 0.2 0.2 0.2
Midvein time		1.1	1.1	1.1	1.1	1.1
Midvein size	μm	10.0 60.0	10.0 60.0	10.0 60.0	10.0 60.0	10.0 60.0
Smooth growth	passes	100	100	100	100	100
1See models for detailed parameter descriptions
